# Supplementary material for: Structure of Dunaliella photosystem II reveals conformational flexibility of stacked and unstacked supercomplexes
Source: eLife. 2023 Feb 17;12:e81150. doi: 10.7554/eLife.81150 (PMC9949808; doi:10.7554/eLife.81150)
Supplement: Figure 1—figure supplement 9—source data 2. [file elife-81150-fig1-figsupp9-data2.xlsx]

## Sheet: Sheet1
Fraction	Oxygen evolution,
	µmol O2/hour*mg chl
As	276
Bs	816
Cs	204
